# Supplementary material for: A predictive model and rapid multi-dynamic algorithm developed based on tumor-stroma percentage in gastric cancer: a retrospective, observational study
Source: Gastroenterol Rep (Oxf). 2024 Oct 11;12:goae083. doi: 10.1093/gastro/goae083 (PMC11470210; doi:10.1093/gastro/goae083)
Supplement: goae083_Supplementary_Data [file goae083_supplementary_data.zip]

Archive with 3 entries (3 files):
- 2024-017 Supplementary Figure S2.tif
- 2024-017 Supplementary Figure S1.tif
- 2024-017 Supplementary_materials.docx
